# Supplementary material for: Spatial and Temporal Distribution Characteristics and Potential Risks of Sulfonamides in the Shaanxi Section of the Weihe River
Source: Int J Environ Res Public Health. 2022 Jul 15;19(14):8607. doi: 10.3390/ijerph19148607 (PMC9323655; doi:10.3390/ijerph19148607)
Supplement: Supplementary file 1 [file ijerph-19-08607-s001.zip]

Archive with 1 entries (1 files):
- ijerph-1777641-supplementary.pdf
